# Supplementary material for: Ramification has little impact on shoot hydraulic efficiency in the sexually dimorphic genus Leucadendron (Proteaceae)
Source: PeerJ. 2019 May 29;7:e6835. doi: 10.7717/peerj.6835 (PMC6545101; doi:10.7717/peerj.6835)
Supplement: Table S2 [file peerj-07-6835-s003.csv]

spp	sex	ID	kg.s.MPa	leaf_area_cm2	numLvs	kstem	ramification_HP	tips	basal_csa_m2	LA:SA	tips_per_csa	leaf_area_per_tip	kcsa	basal_stem_diameter_cm2	tips_per_bsd	average_leaf_area
daph	F	daphF1A	4.31E-05	1004.46326	223	0.000429084882607	0.572591912319835	2	2.41922269280499E-05	4152.00825863354	82671.1821920404	502.23163	1.78156397623847	0.555	3.6036036036036	4.50431955156951
daph	F	daphF2A	5.88E-06	66.18245	51	0.000888453056664	NA	NA	NA	NA	NA	NA	NA	NA	NA	NA
daph	F	daphF3A	5.64E-06	56.86888	42	0.000991755068853	0.835462571508181	1	7.54767635024948E-06	753.462090330891	132491.107672754	NA	0.747249847274331	0.31	3.2258064516129	NA
daph	F	daphF5A	0.000106273	1337.5431	220	0.000794538882523	0.636998961375346	4	6.0132E-05	2224.34494112952	66520.3219583583	334.385775	1.76732854387015	0.874999658880018	4.57143035360713	6.07974136363636
daph	F	daphF1B	0.000209857	1781.29592	472	0.001178114190033	0.928431754184901	6	6.15143476526966E-05	2895.74056780543	97538.2204144528	296.882653333333	3.41151305358597	0.885	6.77966101694915	3.77393203389831
daph	F	daphF1C	4.46E-05	1271.77469	287	0.0003506910489	1.03959196198519	5	4.41786466911065E-05	2878.70902631342	113176.848420903	254.354938	1.00953748791446	0.75	6.66666666666666	4.43127069686411
daph	F	daphF2C	3.92E-05	1147.4234	225	0.000341635005875	0.491016374753871	5	4.01515176082861E-05	2857.73357608581	124528.294267217	229.48468	0.976301827054982	0.715	6.99300699300699	5.09965955555556
daph	F	daphF3C	0.000137302	1591.18083	239	0.000862893754194	-0.2046100898	3	3.21699087727595E-05	4946.177625929	93254.8494679074	530.39361	4.26802578054754	0.64	4.6875	6.65766037656904
daph	F	daphF4C	8.3E-05	591.29533	109	0.001403697878013	0.075541376600001	1	1.73494454294496E-05	3408.15118503046	57638.7299563225	591.29533	4.78401458637477	0.47	2.12765957446809	5.42472779816514
daph	F	daphF5C	7.43E-05	598.42298	104	0.001241596704725	0.182734736353421	1	1.88574099031727E-05	3173.41025661916	53029.5520506108	598.42298	3.94009571736038	0.49	2.04081632653061	5.75406711538462
daph	F	daphF6C	9.62E-05	597.66648	87	0.001609593363844	NA	1	2.87475362757551E-05	2079.01809138356	34785.5896382805	597.66648	3.34637372320259	0.605	1.65289256198347	6.86972965517241
daph	F	daphF7C	5.2E-05	412.26915	84	0.001261311936632	0.0624202934	1	1.41862543263664E-05	2906.11700957427	70490.7706427772	412.26915	3.66552007342442	0.425	2.35294117647059	4.90796607142857
daph	M	daphM1D	4.96E-05	1161.48769	341	0.000427038533659	0.490450179263343	6	4.01515176082861E-05	2892.7616169614	149433.953120661	193.581281666667	1.23532067913079	0.715	8.39160839160839	3.40612225806452
daph	M	daphM2D	0.000132532	3116.52787	775	0.000425255301824	1.03087246904026	11	7.85398163397448E-05	3968.08652635325	140056.349920868	283.320715454545	1.68744983342841	1	11	4.02132628387097
daph	M	daphM3D	0.000113435	1119.09284	248	0.001013633506939	0.778298659000001	4	4.0715E-05	2748.60085963404	98243.8904580621	279.77321	2.78607392852757	0.719999639332494	5.55555833848524	4.51247112903226
daph	M	daphM4D	0.000167446	1575.8238	294	0.001062593419391	0.532025433400001	4	5.2168109508267E-05	3020.66495192869	76675.1955879506	393.95595	3.209738700105	0.815	4.9079754601227	5.35994489795918
daph	M	daphM1E	0.000158614	1409.26925	334	0.001125505292903	0.912036233200001	5	3.95919214168654E-05	3559.48688410883	126288.389678155	281.85385	4.00622132808218	0.71	7.04225352112676	4.21936901197605
daph	M	daphM2E	7.18E-05	336.91039	89	0.002131130476564	1.397338701	2	1.13411494794592E-05	2970.68996939158	176348.967414842	168.455195	6.33092793019282	0.380000000000001	5.26315789473683	3.78551
daph	M	daphM3E	5.7213E-05	347.12008	75	0.001648219255999	NA	1	1.32025431267111E-05	2629.19103288301	75742.9830300514	347.12008	4.33348328809833	0.41	2.4390243902439	4.62826773333333
daph	M	daphM1F	0.000185333	1545.64949	308	0.001199062278991	1.025791452	5	4.30084034276443E-05	3593.83136042318	116256.349957557	309.129898	4.30922762133677	0.74	6.75675675675675	5.0183425
daph	M	daphM2F	0.000109301	761.09136	156	0.001436108800394	0.4713225944	3	2.00296166620434E-05	3799.82988612202	149778.203478306	253.69712	5.45696913946077	0.505	5.94059405940594	4.87879076923077
daph	M	daphM3F	5.97E-05	289.122	55	0.002064872268454	NA	1	9.898E-06	2921.01434633259	101030.511214387	289.122	6.03152151949889	0.355000352306707	2.81689861292317	5.25676363636364
daph	M	daphM4F	6.87E-05	346.22842	69	0.001984239190994	NA	1	1.3854423602331E-05	2499.04600824929	72179.1125133312	346.22842	4.95870502966585	0.42	2.38095238095238	5.0178031884058
rubr	F	rubrF1G	4.72E-05	623.50201	730	0.000757014400002	0.953077774196647	15	3.79366947875052E-05	1643.53276818769	395395.54207396	41.5668006666667	1.24417797239273	0.695	21.5827338129497	0.854112342465753
rubr	F	rubrF2G	4.64E-05	211.47031	220	0.002194161440441	1.75514900937145	8	1.52053084433746E-05	1390.76632866428	526132.043278993	26.43378875	3.05156585101816	0.44	18.1818181818182	0.961228681818182
rubr	F	rubrF1H	7.05E-05	792.60247	1214	0.000889474896539	1.89224596963311	24	1.6619E-05	4769.25488898249	1444130.21240749	33.0251029166667	4.24213249894699	0.459999652108061	52.1739525019511	0.652885065897858
rubr	F	rubrF2H	8.743E-06	62.46507	89	0.001399662243235	1.3162348772	3	2.01061929829747E-06	3106.75770658789	1492077.59148652	20.82169	4.34841146078887	0.16	18.75	0.701854719101124
rubr	F	rubrF3H	9.84E-06	63.36816	75	0.001552830317308	NA	1	1.22718463030851E-06	5163.70222010273	814873.308630506	63.36816	8.01835335692418	0.125	8.00000000000001	0.8449088
rubr	F	rubrF4H	1.6249E-05	141.14511	262	0.001151226563924	1.2041199826	11	3.80132711084365E-06	3713.04825615691	2893726.23803446	12.8313736363636	4.27455978562018	0.22	50	0.53872179389313
rubr	F	rubrF1I	5.42E-05	603.60441	706	0.000897939098888	2.7958800174	13	1.41862543263664E-05	4254.85400242789	916380.018356104	46.4311084615385	3.82059976883853	0.425	30.5882352941177	0.854963753541077
rubr	F	rubrF2I	1.94E-05	118.13499	92	0.001642189160045	NA	1	2.83528736986479E-06	4166.59670041255	352697.934829685	118.13499	6.84233993569588	0.19	5.26315789473684	1.28407597826087
rubr	F	rubrF3I	1.6534E-05	95.97317	80	0.00172277314587	NA	1	2.01061929829747E-06	4773.31387803087	497359.197162172	95.97317	8.22333696587936	0.16	6.25	1.199664625
rubr	F	rubrF4I	9.94E-06	61.27105	67	0.001622299601525	NA	1	6.37939658219577E-06	960.452124437617	156754.637702082	61.27105	1.5581410987587	0.285	3.50877192982456	0.91449328358209
rubr	F	rubrF1J	4.2E-05	298.10335	152	0.001408907347066	NA	1	1.4522E-05	2052.77062388101	68861.0384244594	298.10335	2.8921636138273	0.429999821728382	2.32558235950077	1.96120625
rubr	F	rubrF2J	4.42E-05	348.74609	157	0.001267397721936	NA	1	1.6619E-05	2098.47818761658	60172.0921836452	348.74609	2.65960647451712	0.459999652108061	2.1739146875813	2.22131267515924
rubr	F	rubrF3J	5.39E-05	413.66051	332	0.001303000859328	1.2672970514	7	2.4630086404144E-05	1679.49272776567	284205.255521241	59.0943585714286	2.18838046751356	0.56	12.5	1.24596539156626
rubr	F	rubrF4J	4.65E-05	380.22462	300	0.001222961311658	1.2041199826	8	2.64207942166902E-05	1439.11124276427	302791.806120133	47.5280775	1.75997737307328	0.58	13.7931034482759	1.2674154
rubr	M	rubrM1K	7.58E-05	1023.70788	2675	0.000740445604463	1.88006708106952	168	2.97057220351E-05	3446.1639370031	5655476.06624383	6.09349928571429	2.55169693941239	0.615	273.170731707317	0.382694534579439
rubr	M	rubrM2K	1.12E-05	150.32695	316	0.000745042721881	1.2266443000595	15	2.01061929829747E-06	7476.6491163838	7460387.95743258	10.0217966666667	5.57042300821633	0.16	93.7499999999999	0.475718196202532
rubr	M	rubrM3K	2.46E-06	31.16233	54	0.000789414655451	0.955452078269826	3	1.22718463030851E-06	2539.33509517357	2444619.92589152	10.3874433333333	2.00458833923105	0.125	24	0.577080185185185
rubr	M	rubrM1L	4.97E-05	471.90322	1254	0.001053182048641	1.6329598612	65	8.04247719318987E-06	5867.63516593611	8082086.95388531	7.26004953846154	6.17968802474	0.32	203.125	0.376318357256778
rubr	M	rubrM2L	1.1425E-05	76.65608	351	0.001490423199308	NA	17	1.22718463030851E-06	6246.49935362448	13852846.2467186	4.50918117647059	9.30992755110353	0.125	136	0.21839339031339
rubr	M	rubrM3L	9.77E-06	37.72256	107	0.002589962081046	0.8164799308	9	1.43138815279185E-06	2635.38299701755	6287602.69005018	4.19139555555556	6.82554203131003	0.135	66.6666666666666	0.352547289719626
rubr	M	rubrM1M	0.000110657	1214.64171	3213	0.000911025853048	1.38292542486693	261	2.59672267773281E-05	4677.5950332151	10051131.0752628	4.65379965517241	4.26141000534621	0.575	453.913043478261	0.37803974789916
daph	F	NA	NA	635.79121	180	NA	0.590873650879904	2	2.16475368786422E-05	2937.01409802092	92389.2640170638	317.895605	NA	0.525	3.80952380952381	3.53217338888889
daph	F	NA	0.000176	816.94	170	0.002154381	NA	3	5.53896E-05	1474.897815	54161.79211	272.3133333	3.18	0.0084	357.1428571	4.805529412
daph	F	NA	0.000128	1153.23	174	0.001109926	NA	2	3.8465E-05	2998.128168	51995.32042	576.615	3.33	0.007	285.7142857	6.627758621
daph	F	NA	0.000138	1151.57	227	0.001198364	NA	3	3.8465E-05	2993.812557	77992.98063	383.8566667	3.59	0.007	428.5714286	5.072995595
daph	F	NA	0.000102	1004.38	174	0.001015552	NA	2	5.15039E-05	1950.106643	38832.04848	502.19	1.98	0.0081	246.9135802	5.772298851
daph	F	NA	0.000145	812.97	150	0.001783584	NA	2	4.06944E-05	1997.744161	49146.81135	406.485	3.56	0.0072	277.7777778	5.4198
daph	F	NA	0.000157	1104.42	270	0.001421561	NA	4	4.41563E-05	2501.163482	90587.40269	276.105	3.56	0.0075	533.3333333	4.090444444
daph	M	NA	0.000159	1533.67	308	0.001036729	NA	6	6.64424E-05	2308.27002	90303.78192	255.6116667	2.39	0.0092	652.173913	4.979448052
daph	M	NA	0.0001	904	175	0.001106195	NA	4	4.65427E-05	1942.304531	85942.67838	226	2.15	0.0077	519.4805195	5.165714286
daph	M	NA	8.56E-05	673.99	110	0.001270049	NA	2	3.21536E-05	2096.157195	62201.43312	336.995	2.66	0.0064	312.5	6.127181818
daph	M	NA	0.000117	767.31	183	0.001524807	NA	3	2.12264E-05	3614.885237	141333.4338	255.77	5.51	0.0052	576.9230769	4.19295082
daph	M	NA	5.26E-05	527.43	97	0.000997289	NA	2	2.28906E-05	2304.133574	87372.10908	263.715	2.3	0.0054	370.3703704	5.43742268
daph	M	NA	7.74E-05	1018.98	184	0.000759583	NA	3	3.41946E-05	2979.944202	87733.15085	339.66	2.26	0.0066	454.5454545	5.537934783
rubr	F	NA	1.62E-05	122.52	211	0.001322233	NA	9	1.38474E-05	884.7870358	649941.5053	13.61333333	1.17	0.0042	2142.857143	0.580663507
rubr	F	NA	3.75E-05	400.7	390	0.000935862	NA	10	1.51976E-05	2636.600516	657998.6314	40.07	2.47	0.0044	2272.727273	1.027435897
rubr	F	NA	9.81E-05	438.1	381	0.002239215	NA	5	2.826E-05	1550.2477	176928.5209	87.62	3.47	0.006	833.3333333	1.149868766
rubr	F	NA	1.05E-05	75.78	106	0.00138559	NA	2	5.72265E-06	1324.211685	349488.4363	37.89	1.83	0.0027	740.7407407	0.71490566
rubr	F	NA	4.62E-05	464.44	298	0.000994746	NA	9	3.95719E-05	1173.662591	227434.401	51.60444444	1.17	0.0071	1267.605634	1.55852349
rubr	F	NA	4E-05	307.96	334	0.00129887	NA	11	2.55047E-05	1207.46609	431293.9013	27.99636364	1.57	0.0057	1929.824561	0.922035928
rubr	M	NA	1E-05	133.26	327	0.000750413	NA	21	5.72265E-06	2328.641451	3669628.581	6.345714286	1.75	0.0027	7777.777778	0.407522936
rubr	M	NA	6.36E-06	104.88	175	0.000606407	NA	11	3.7994E-06	2760.435858	2895193.978	9.534545455	1.67	0.0022	5000	0.599314286
rubr	M	NA	5E-06	65.19	175	0.000766989	NA	10	3.46185E-06	1883.097188	2888628.912	6.519	1.44	0.0021	4761.904762	0.372514286
rubr	M	NA	1.31E-05	81.57	186	0.001605983	NA	16	4.90625E-06	1662.573248	3261146.497	5.098125	2.67	0.0025	6400	0.438548387
rubr	M	NA	3E-06	126.63	350	0.000236911	NA	21	5.68034E-06	2229.268555	3696962.778	6.03	0.528	0.00269	7806.69145	0.3618
rubr	M	NA	4.2E-06	98.84	424	0.000424929	NA	34	5.3066E-06	1862.586213	6407115.667	2.907058824	0.791	0.0026	13076.92308	0.233113208
